# Supplementary material for: Over-Expression of a 14-3-3 Protein From Foxtail Millet Improves Plant Tolerance to Salinity Stress in Arabidopsis thaliana
Source: Front Plant Sci. 2020 Apr 15;11:449. doi: 10.3389/fpls.2020.00449 (PMC7174642; doi:10.3389/fpls.2020.00449)
Supplement: TABLE S1 — SiGRFs and SiRNF1/2 in foxtail millet. Detailed genomic information including domain/class, alias, ORF length, protein length, genomic locus (chromosomal location), number of introns within ORF, subcellular localization, isoelectric point, and molecular weight (kDa). [file Table_1.XLSX]

## Sheet: uniprot-family__PPR+family.+PCM
Supplemental Table S1. SiGRFs and SiRNF1/2 in Foxtail millet. Detailed genomic information including domain/class present, ORF length, protein length, genomic locus (chromosomal location), number of introns within
ORF, subcellular localization, isoelectric point, and molecular weight (kDa).
	Gene names	Protein ID	Domain	ORF length	Protein Length	Chromosome	Phytozome pseudomolecule position	Introns NO.	Targeting	Gene orientation	isoelectric point	molecular weight (kDa)
SiGRF1	Si020196m.g	K3Z0X9	14-3-3	1452	484	Chr1	28881129..28886002	4	Cytoplasm	Upward	4.71	29.6905
SiGRF2	Si002635m.g	K3XL64	14-3-3	1512	504	Chr5	25767302..25771800	5	Cytoplasm	Downward	4.79	28.9305
SiGRF3	Si014314m.g	K3YJ95	14-3-3	1674	558	Chr6	27582958..27586499	5	Cytoplasm	Downward	4.79	28.8655
SiGRF4	Si014301m.g	K3YJ82	14-3-3	1287	429	Chr6	31191771..31194333	3	Cytoplasm	Downward	4.81	28.6173
SiGRF5	Si014320m.g	K3YJA1	14-3-3	1500	500	Chr6	34200201..34203615	5	Cytoplasm	Downward	4.79	28.7674
SiGRF6	Si010865m.g	K3Y9H3	14-3-3	1827	609	Chr7	22066578..22070020	5	Cytoplasm	Upward	4.75	29.6554
SiGRF7	Si026805m.g	K3ZJQ1	14-3-3	2193	731	Chr8	28259838..28262999	4	Cytoplasm	Upward	5.07	26.1875
SiGRF8	Si026782m.g	K3ZJM9	14-3-3	1401	467	Chr8	33310337..33317991	6	Cytoplasm	Downward	5.19	27.8309
SiRNF1/2	Si021868m.g	K3Z5Q0	RING	1482	493	Chr3	14490271..14499303	9	Cytoplasm	Downward	5.52	54.52658
