# Supplementary material for: Over-Expression of a 14-3-3 Protein From Foxtail Millet Improves Plant Tolerance to Salinity Stress in Arabidopsis thaliana
Source: Front Plant Sci. 2020 Apr 15;11:449. doi: 10.3389/fpls.2020.00449 (PMC7174642; doi:10.3389/fpls.2020.00449)
Supplement: TABLE S2 — Characteristic features of 14-3-3 gene family members identified in seven species. [file Table_2.XLS]

## Sheet: Table
Supplemental Table S2. Characteristic features of 14-3-3 gene family members identified in 7 plants.
Plant	Entry name	Phytozome or EnsemblPlant Identfier	Physical position on genome				Exons	Introns	Gene orientation	Protein length (aa)
			Chromosome	Start position (bp)	End Position (bp)	Length
Arabidopsis thaliana	P42643	At4g09000_GRF1	4	5775210	5777481	957	5	4	forward	318
	Q01525	At1g78300_GRF2	1	29461671	29463385	780	4	3	forward	295
	P42644	At5g38480_GRF3	5	15409697	15411516	768	5	4	forward	255
	P46077	At1g35160_GRF4	1	12867126	12868890	888	4	3	forward	295
	P42645	At5g16050_GRF5	5	5243745	5245820	708	5	4	reverse	268
	P48349	At5g10450_GRF6	5	3283853	3286347	822	3	2	reverse	273
	Q96300	At3g02520_GRF7	3	526437	528313	798	5	4	reverse	265
	P48348	At5g65430_GRF8	5	26148382	26150476	783	3	2	reverse	260
	Q96299	At2g42590_GRF9	2	17731855	17733967	831	6	5	reverse	276
	P48347	At1g22300_GRF10	1	7878769	7881219	765	7	6	reverse	254
	Q9S9Z8	At1g34760_GRF11	1	12743848	12745648	768	6	5	reverse	255
	Q9C5W6	At1g26480_GRF12	1	9156329	9157950	807	7	6	reverse	268
	Q84ZU0	At1g78220_GRF13	1	29425721	29427181	738	5	4	reverse	245
	A8IDU9	At1g22290_GRF14	1	7876640	7877962	651	6	5	reverse	216
	Q9SHV6	At2g10450_GRF15	2	4020305	4020773	249	4	3	forward	82
Triticum aestivum (Wheat)	L0GDQ5	TraesCS4D02G046400	4D	21886194	21888840	789	5	4	reverse	262
	L0GED8	TraesCS4A02G268700	4A	580905308	580909089	786	5	4	reverse	261
	Q9FXQ9	TraesCS4B02G159900	4B	310972740	310977646	588	4	3	forward	195
	Q9FXQ8	TraesCS7A02G295500	7A	386346364	386357777	780	4	3	reverse	259
	Q5XUU8	TraesCS2D02G325600	2D	419038825	419043728	792	5	4	forward	263
	Q7XY16	TraesCS2B01G344600	2B	491179977	491184680	792	5	4	forward	263
	G5DFC5	TraesCS2B02G344600	2B	491180649	491184008	792	5	4	forward	263
	Q08G36	TraesCS4B01G045500	4B	32805467	32808180	786	5	4	forward	261
	W5CLK1	TraesCS3A01G055600	3A	32150045	32153332	789	5	4	forward	262
	L0GDQ5	TraesCS3D02G055500	3D	23061692	23061692	789	5	4	reverse	262
	A0A1D5TSU7	TraesCS2D01G325600	2D	419038825	419043728	792	5	4	forward	263
	A0A1D5WBE0	TraesCS3B01G068000	3B	40243127	40247833	849	6	5	forward	282
	A0A1D5WBD9	TraesCS3B02G068000	3B	40243799	40247161	849	6	5	reverse	282
	A0A0C4BJH4	TraesCS4A02G151000	4A	299599108	299602584	801	5	4	forward	266
	A0A1D5WZZ5	TraesCS4A01G167100	4A	412260859	412267803	735	4	3	forward	244
	A0A096UL77	TraesCS2A02G337300	2A	570781962	570786631	747	5	4	reverse	248
	A0A1D5Y9B8	TraesCS7D02G292400	7D	356896682	356911158	786	4	3	forward	261
	A0A1D6RYK6	TraesCS4B01G148900	4B	217846208	217854722	750	6	5	forward	249
	A0A1D5XVH4	TraesCS4D01G046400	4D	21886194	21888840	786	5	4	reverse	261
	A0A1D5X594	TraesCS4A02G268700	4A	580905848	580908549	786	5	4	reverse	261
	A0A1D5XX39	TraesCS4D01G155900	4D	209095178	209098724	801	5	4	forward	266
	A0A1D6CEB2	TraesCS7B01G183800	7B	292828452	292841187	786	4	3	forward	261
	A0A1D6CLX4	TraesCS7D01G292400	7D	356896682	356911158	786	4	3	forward	261
	A0A1D5XX40	TraesCS4D02G155900	4D	209095178	209098724	801	5	4	forward	266
Brachypodium distachyon	I1GP65	BRADI_1g11290v3	1	8335501	8338719	783	5	4	forward	260
	I1I791	BRADI_3g36480v3	3	38577618	38581984	771	5	4	reverse	256
	I1IYI7	BRADI_5g12510v3	5	16105969	16109111	789	5	4	forward	262
	I1IL77	BRADI_4g16640v3	4	17509618	17512905	801	5	4	reverse	266
	I1I805	BRADI_3g38640v3	3	40891306	40893613	789	4	3	reverse	262
	I1IAX4	BRADI_3g46960v3	3	48453930	48455579	789	5	4	forward	262
	A0A0Q3GRY0	BRADI_1g11290v3	1	8335501	8338719	783	5	4	forward	260
	I1IKG6	BRADI_4g13970v3	4	14487204	14496385	747	6	5	forward	248
Oryza sativa	Q7XTE8	Os04g0462500	4	23104041	23107558	789	5	4	forward	262
	Q6EUP4	Os02g0580300	2	22333308	22337676	789	5	4	forward	262
	Q6ZKC0	Os08g0430500	8	20812503	20815627	675	5	4	forward	224
	Q06967	Os03g0710800	3	28664068	28667703	783	5	4	forward	260
	Q2R2W2	Os11g0546900	11	20178469	20181426	798	5	4	forward	265
	A0A0P0XG77	Os08g0430500	8	20812503	20815627	675	5	4	reverse	224
	Q84J55	Os08g0480800	8	23750337	23752508	795	4	3	forward	264
	Q5QNB8	Os01g0209200	1	5921759	5934109	774	6	5	forward	257
	Q2R1D5	Os11t0609600-01	11	23553177	23558494	693	2	1	forward	230
	A0A0N7KT73	Os11g0609600	11	23553177	23558494	603	2	1	reverse	200
Sorghum bicolor	C5Y6A4	Sb05g024160	5	57053247	57058999	744	6	5	reverse	247
	C5Y9W4	Sb06g019100	6	48692570	48696456	786	5	4	forward	261
	A0A1B6PHN8	Sb07g020990	7	54487330	54490486	771	5	4	reverse	256
	C5YHK9	Sb07g025680	7	60706809	60710248	762	5	4	reverse	253
	C5YJQ8	Sb07g029110	7	64102649	64105091	780	4	3	forward	259
	A0A1Z5RIM0	Sb05g021020	5	61041785	61045001	801	5	4	forward	266
Solanum lycopersicum	P42652	Solyc02g063070.3	2	35114568	35121447	783	4	3	reverse	260
	Q947S8	Solyc04g012120.3	4	4428571	4430128	768	4	3	reverse	255
	P93212	Solyc04g074230.3	4	60219831	60223658	801	7	6	reverse	266
	P93209	Solyc04g074510.3	4	60500769	60502930	807	4	3	forward	268
	P93207	Solyc04g076060.3	4	61027437	61032231	759	3	2	reverse	252
	K4BXW5	Solyc05g012420.3	5	5666263	5669472	858	6	5	reverse	285
	P93214	Solyc07g053260.3	7	61735445	61739996	786	6	5	forward	261
	P93211	Solyc11g010200.2	11	3274709	3275901	810	4	3	forward	269
	P93206	Solyc11g010470.2	11	3533525	3537417	750	4	3	reverse	249
	P93213	Solyc12g010860.2	12	3781557	3784182	786	6	5	reverse	261
	P93208	Solyc12g057110.2.1	12	63191706	63194481	765	4	3	forward	254
	A0A3Q7EZ16	Solyc03g034180.3.1	3	5872975	5875083	777	4	3	reverse	258
	A0A3Q7EAX2	Solyc01g010360.3	1	5171935	5175097	825	6	5	reverse	274
