# Supplementary material for: Over-Expression of a 14-3-3 Protein From Foxtail Millet Improves Plant Tolerance to Salinity Stress in Arabidopsis thaliana
Source: Front Plant Sci. 2020 Apr 15;11:449. doi: 10.3389/fpls.2020.00449 (PMC7174642; doi:10.3389/fpls.2020.00449)
Supplement: TABLE S4 — Average log signal values of SiGRF protein-encoding genes from three biological replicates of each sample. [file Table_4.XLSX]

## Sheet: Sheet1
Supplemental Table S4. Average log signal values of SiGRF protein- encoding genes from three biological replicates of each sample.
Gene name	Shoot 1week	Germ shoot 6d	Leaf 1, 2 week	Leaf 2, 2 week	Leaf 3 , 2 week	Leaf 4, 2 week	Leaf 5, 2 week	Leaf 6, 2 week	Panicle stage 1	Panicle stage 2
SiGRF1	0.999898	1.72889	0.801982	0.802738	0.771332	0.620004	0.717899	0.841255	0.964242	0.860523
SiGRF2	1.00011	1.8822	0.9139	1.06616	0.671671	0.600557	0.77883	0.80117	1.15961	1.0734
SiGRF3	0.999966	0.891463	0.678898	0.919022	1.01139	0.802169	0.618575	0.775787	1.2732	1.06091
SiGRF4	1	0.883079	0.547748	0.950524	0.7818	1.3189	1.15392	0.666697	1.03534	0.68065
SiGRF5	0.999875	1.17634	0.331253	0.28667	0.228208	0.18305	0.245257	0.69995	1.51365	1.45387
SiGRF6	0.999875	6.69653	3.94386	6.43672	5.88717	6.50444	6.78937	5.32584	2.96927	2.45879
SiGRF7	1.00003	0.396844	0.470233	0.609112	0.283044	0.305594	0.31759	0.315386	0.619281	0.502982
SiGRF8	0.999379	4.88944	0.293168	0.18882	0.0987578	0.0645963	0.0608696	0.234783	6.1205	5.75466
