# Supplementary material for: Over-Expression of a 14-3-3 Protein From Foxtail Millet Improves Plant Tolerance to Salinity Stress in Arabidopsis thaliana
Source: Front Plant Sci. 2020 Apr 15;11:449. doi: 10.3389/fpls.2020.00449 (PMC7174642; doi:10.3389/fpls.2020.00449)
Supplement: TABLE S5 — Average log signal values of SiGRF genes subjected to ammonia, drought, nitrate, urea, dark, blue, red, and far red light treatments. [file Table_5.XLSX]

## Sheet: Sheet1
Supplemental Table S5. Average log signal values of SiGRF genes subjected to ammonia, drought, nitrate, urea, dark, blue, red, and far red light treatments.
Gene name	Root 10d.light	Root.ammonia	Root.drought	Root.nitrate	Root.urea	Shoot 1week	Etiolated seedling	Total aerial.blue light	Total aerial.dark	Total aerial.far red light	Total aerial.red light
SiGRF1	1	0.951098	1.06188	0.800109	0.60453	1.00398	1.31171	0.666197	1.05774	0.521288	0.999285
SiGRF2	1	1.07239	1.20223	1.23769	0.809172	1	1.55529	0.294946	0.852571	0.431686	0.619749
SiGRF3	1	0.980715	0.725636	0.942824	0.745241	0.998656	0.818802	0.320709	0.499606	0.367484	0.735868
SiGRF4	1	1.80892	1.27712	1.18877	1.43836	0.99999	1.94091	1.62573	1.26681	2.23512	0.739717
SiGRF5	1	1.13028	0.675669	1.10209	0.638803	0.999011	1.27636	0.115701	0.64263	0.164162	0.642006
SiGRF6	1	1.11281	1.38963	0.78937	0.640384	1	5.63133	0.842369	0.842369	0.961994	1.16893
SiGRF7	1	1.09414	0.804435	1.05699	0.787296	1	0.743107	0.357666	0.583221	0.388613	0.499871
SiGRF8	1	0.930102	2.45733	0.809368	1.28413	1	3.28447	1.34976	3.47958	1.03924	0.755641
