# Supplementary material for: Over-Expression of a 14-3-3 Protein From Foxtail Millet Improves Plant Tolerance to Salinity Stress in Arabidopsis thaliana
Source: Front Plant Sci. 2020 Apr 15;11:449. doi: 10.3389/fpls.2020.00449 (PMC7174642; doi:10.3389/fpls.2020.00449)
Supplement: TABLE S6 — RNA-Seq analysis of gene expression associated with SiGRF1 action. Total RNA isolated from 2-week-old seedlings, comparing SiGRF1-OE line 1 plants to Col-0 plants. [file Table_6.XLSX]

## Sheet: 174-差异表达1-5倍以上
Table S6. RNA-Seq analysis of gene expression associated with SiGRF1 action. Total RNA isolated from 2-week-old seedlings, comparing SiGRF1-OE line 1 plants to Col-0 plants.
Gene Symbol	log2 (OE/WT)	Up-Down-Regulation(WT-vs-OE)	P-value(WT-vs-OE)
PRA1.F4	-8.021	Down	0
SLD2	-7.52977	Down	0
AT5G22840	-6.78561	Down	0
AT1G19720	-6.64538	Down	0
AT3G01345	-6.613	Down	0
AT1G75945	-5.68771	Down	0
AT1G77170	-4.13957	Down	0
AT4G38820	-3.53041	Down	0
AT3G04440	-2.98515	Down	0
AT5G11975	-2.65474	Down	4e-05
ADPG1	-2.64957	Down	9e-05
AT2G47880	-2.27458	Down	0
SAE1B	-2.24183	Down	0
CML30	-1.90617	Down	0
AT4G28755	-1.74141	Down	7e-05
GH9B15	-1.67382	Down	0
CBF2	-1.6359	Down	0
AT3G21320	-1.50176	Down	0
AT1G12805	1.50465	Up	0
AT4G01700	1.50804	Up	0
WAK1	1.51185	Up	0
TH8	1.51393	Up	0
MRN1	1.52298	Up	0
scpl17	1.52617	Up	3e-05
AT2G04050	1.55278	Up	0
FRK1	1.55346	Up	0
RAP2.6	1.561	Up	0
COR15A	1.56704	Up	0
GSTF7	1.56719	Up	0
GSTF6	1.57124	Up	0
GSTF5	1.57282	Up	0.0005
AGP30	1.5754	Up	0
ATCSLB05	1.57882	Up	4e-05
AT1G36622	1.57908	Up	1e-05
ADH1	1.5821	Up	0
AT4G12500	1.58713	Up	0
AT4G22460	1.59535	Up	0
ELIP1	1.60478	Up	0
AT1G34047	1.61346	Up	0
AGL21	1.61851	Up	0
AT5G44575	1.6193	Up	0
AT2G41905	1.62013	Up	0
AT1G13609	1.63104	Up	8e-05
EARLI1	1.63815	Up	0
CER4	1.64823	Up	0
XBAT34	1.6523	Up	0
HB1	1.67176	Up	0
BG3	1.67716	Up	0.00078
AT2G25890	1.68169	Up	0
XTH25	1.69091	Up	0
AT5G33355	1.70865	Up	0
bHLH39	1.71033	Up	0
RLP21	1.72894	Up	0
AT1G61255	1.73493	Up	0
AT1G80130	1.7963	Up	0
AT2G43620	1.82512	Up	0
AT2G23110	1.83586	Up	5e-05
AT3G15670	1.83586	Up	0
AT3G18250	1.83586	Up	0
EM1	1.86828	Up	0
AT3G21380	1.90195	Up	0
MYB15	1.92897	Up	0
LBD40	1.95133	Up	0
AT5G36907	1.96139	Up	5e-05
AT1G13480	1.97336	Up	0.0001
MAF4	1.97721	Up	0
BGLU19	1.98387	Up	0
GLN1;5	1.98786	Up	0.00022
PXMT1	1.98786	Up	0.00022
AT1G65481	1.99113	Up	0
AT5G19890	1.9988	Up	0
AT5G39520	2.00578	Up	0.00047
AT4G36600	2.03225	Up	1e-05
CRK36	2.06852	Up	3e-05
AT2G18540	2.06852	Up	3e-05
CYP71A12	2.08961	Up	0
AT1G76470	2.0922	Up	6e-05
WRKY71	6.12222	Up	2e-05
SWEET3	2.10435	Up	1e-05
AT4G33720	2.11384	Up	0
PER1	2.16481	Up	0
ATS3	2.17571	Up	0
AT4G33070	2.18438	Up	0
AT4G22467	2.2005	Up	0
RGF7	2.20509	Up	0
EPR1	2.20931	Up	0
M17	2.21437	Up	0
AT2G42560	2.22052	Up	1e-05
AT1G26420	2.23796	Up	0
AT1G65500	2.31206	Up	0
AT2G41231	2.34841	Up	0
ECP63	2.35942	Up	1e-05
AT2G14247	2.379	Up	0
AT4G01810	2.39079	Up	0
AT3G54940	2.3981	Up	0
CYP710A4	2.42082	Up	0
AT4G16983	2.42808	Up	0
TH7	2.46812	Up	0.0002
CRK6	2.47948	Up	0
DSI-1VOC	2.51393	Up	0.00012
EXPA2	2.59074	Up	0.0004
AT5G65340	2.59074	Up	0.0004
AT5G51580	2.61571	Up	0
M10	2.64321	Up	3e-05
CLE5	2.66593	Up	0
AT4G12735	2.66875	Up	0
AT5G55410	2.68021	Up	0
AT4G21020	2.69935	Up	0
AOX1B	2.77446	Up	0.00077
AT3G19920	2.79005	Up	6e-05
AT5G22470	2.87148	Up	0
GSTU11	2.89475	Up	0.00029
NDB4	2.97336	Up	0
AT1G05510	3.11596	Up	0
MYB19	3.15778	Up	0.00086
AT5G44310	3.15778	Up	0
OLEO4	3.19843	Up	0
AT1G04660	3.20509	Up	0
AT2G17850	3.22817	Up	0
AT2G04495	3.29529	Up	0.00031
TAT3	3.40064	Up	0
AGL67	3.42082	Up	0
GASA3	3.5363	Up	4e-05
AT2G04070	3.5363	Up	0
AT1G27461	3.66875	Up	0
AT3G01570	3.77229	Up	0
BETA-TIP	3.86024	Up	0
AT4G36700	3.93739	Up	0
AT1G04560	3.95687	Up	0
TIP3;1	3.99928	Up	0
AtMT4b	4.00578	Up	0
AT3G29970	4.00578	Up	0
OLEO2	4.08378	Up	0
AT1G03106	4.10264	Up	0
RTNLB13	4.15778	Up	0.00017
MEE26	4.30618	Up	0
AT3G56350	4.35942	Up	0
PAP85	4.57597	Up	0
LEA	4.60139	Up	0
AT5G35660	4.83586	Up	0
AT3G05260	4.83586	Up	0
AT5G45690	4.88025	Up	0
AT5G38910	4.92332	Up	0.00036
AT4G31830	4.92332	Up	0.00036
HSD1	4.93683	Up	0.00033
AT1G48990	5.00578	Up	0.00021
AT2G28490	5.16498	Up	0
AT4G00040	5.22542	Up	5e-05
AT5G40980	5.43577	Up	1e-05
HSD1	5.50272	Up	0
ATPXG2	5.5363	Up	0
AT2G21430	5.64321	Up	0
AT1G24881	5.73164	Up	0
AT4G26460	5.74275	Up	0
AAE2	5.78959	Up	0
AT2G15010	5.79005	Up	0
OLEO1	5.84868	Up	0
AT1G54870	5.85822	Up	0
AT1G68250	5.90195	Up	0
AT1G54860	6.31159	Up	0
ATS1	6.61722	Up	0
DIR1	6.88483	Up	0
AT1G03890	7.2109	Up	0
AT1G65090	7.21956	Up	0
SESA4	7.24383	Up	0
CRA1	7.2496	Up	0
AT2G05580	7.60404	Up	0
SESA3	8.10779	Up	0
AT1G47540	8.24525	Up	0
SESA5	8.46703	Up	0
CRU2	8.67506	Up	0
CRU3	8.91219	Up	0
SESA1	8.93914	Up	0
SESA2	8.969	Up	0
